# Supplementary material for: Reprogramming of host energy metabolism mediated by the TNF-iNOS-HIF-1α axis plays a key role in host resistance to Plasmodium infection
Source: eLife. 2026 Jul 27;13:RP97759. doi: 10.7554/eLife.97759 (PMC13405620; doi:10.7554/eLife.97759)
Supplement: Figure 3—source data 1. [file elife-97759-fig3-data1.zip]

Archive with 1 entries (1 files):
- figures 3 source data1.pdf
