# Supplementary material for: Reprogramming of host energy metabolism mediated by the TNF-iNOS-HIF-1α axis plays a key role in host resistance to Plasmodium infection
Source: eLife. 2026 Jul 27;13:RP97759. doi: 10.7554/eLife.97759 (PMC13405620; doi:10.7554/eLife.97759)
Supplement: Figure 3—source data 2. [file elife-97759-fig3-data2.zip]

Archive with 6 entries (6 files):
- fig 3d.tif
- fig3b.tiff
- fig 3c.tiff
- fig3b (2).tiff
- fig 3c (2).tiff
- fig 3d (2).tif
