# Supplementary material for: Reprogramming of host energy metabolism mediated by the TNF-iNOS-HIF-1α axis plays a key role in host resistance to Plasmodium infection
Source: eLife. 2026 Jul 27;13:RP97759. doi: 10.7554/eLife.97759 (PMC13405620; doi:10.7554/eLife.97759)
Supplement: Figure 4—source data 2. [file elife-97759-fig4-data2.zip]

Archive with 3 entries (3 files):
- fig 4k.tif
- fig 4k (3).tif
- fig 4k (2).tif
